# Supplementary material for: Environmental Enrichment Rescues Social Behavioral Deficits and Synaptic Abnormalities in Pten Haploinsufficient Mice
Source: Genes (Basel). 2021 Aug 30;12(9):1366. doi: 10.3390/genes12091366 (PMC8468545; doi:10.3390/genes12091366)
Supplement: Supplementary file 1 [file genes-12-01366-s001.zip]

Archive with 3 entries (3 files):
- Supplemental Tables/Supplemental Table S2.pdf
- Supplemental Tables/Supplemental Table S3.pdf
- Supplemental Tables/Supplemental Table S1.pdf
